# Supplementary material for: Phycobiliprotein Peptide Extracts from Arthrospira platensis Ameliorate Nonalcoholic Fatty Liver Disease by Modulating Hepatic Lipid Profile and Strengthening Fat Mobilization
Source: Nutrients. 2023 Oct 27;15(21):4573. doi: 10.3390/nu15214573 (PMC10648092; doi:10.3390/nu15214573)
Supplement: Supplementary file 1 [file nutrients-15-04573-s001.zip]

Archive with 1 entries (1 files):
- nutrients-2646943-supplementary.pdf
